# Supplementary material for: Microbiome and Microbial Pure Culture Study Reveal Commensal Microorganisms Alleviate Salmonella enterica Serovar Pullorum Infection in Chickens
Source: Microorganisms. 2024 Aug 23;12(9):1743. doi: 10.3390/microorganisms12091743 (PMC11434425; doi:10.3390/microorganisms12091743)
Supplement: Supplementary file 1 [file microorganisms-12-01743-s001.zip]

Archive with 1 entries (1 files):
- microorganisms-3164209-supplementary.pdf
